# Supplementary material for: Association of Age at Menarche with General and Abdominal Obesity in Young Women
Source: Medicina (Kaunas). 2024 Oct 18;60(10):1711. doi: 10.3390/medicina60101711 (PMC11509626; doi:10.3390/medicina60101711)
Supplement: Supplementary file 1 [file medicina-60-01711-s001.zip]

Archive with 1 entries (1 files):
- medicina-3225307-supplementary.pdf
